# Supplementary material for: DNA methylation episignature and comparative epigenomic profiling for Pitt-Hopkins syndrome caused by TCF4 variants
Source: HGG Adv. 2024 Apr 2;5(3):100289. doi: 10.1016/j.xhgg.2024.100289 (PMC11087720; doi:10.1016/j.xhgg.2024.100289)
Supplement: Data S1. Tables S1–S4 [file mmc2.xlsx]

## Sheet: Table S1
Participant number		1	2	3	4	5	6	7	8	9	10	11	12	13	14	15	16	17	18	19	20	21	22	23	24	25	26	27	28	29	30	31	32	33	34	35	36	37	38	39	40	41	42	43	44	45	46	47	48
Label		PTHS	PTHS	PTHS	PTHS	PTHS	PTHS	PTHS	PTHS	PTHS	PTHS	PTHS	PTHS	PTHS	PTHS	PTHS	PTHS	PTHS	PTHS	PTHS	PTHS	PTHS	PTHS	PTHS	PTHS	PTHS	PTHS	PTHS	PTHS	PTHS	PTHS	PTHS	PTHS	PTHS	PTHS	PTHS	PTHS	PTHS	PTHS	PTHS	PTHS	PTHS	PTHS	PTHS	PTHS	PTHS	PTHS	PTHS	PTHS
Vaiant		arr[GRCh37] 18q21.2q23(49094030_74578951)x1	c.1771C>T p.(Leu591Phe)	c.1732C>T p.(Arg578Cys)	c.1871A>C p.(Gln624Pro)	c.1738C>T p.(Arg580Trp)	c.655G>A p.(Asp219Asn)	c.1733G>A p.(Arg578His)	c.1720A>G p.(Asn574Asp)	c.1727G>A p.(Arg576Gln)	c.1738C>T p.(Arg580Trp)	c.1733G>A p.(Arg578His)	c.1739G>A p.(Arg580Gln)	c.1739G>A p.(Arg580Gln)	c.1705C>T p.(Arg569Trp)	c.1727G>A p.(Arg576Gln)	c.1841C>T p.(Ala614Val)	c.1841C>T (p.Ala614Val)	c.1069+1G>A p.?	c.1328C>G p.(Ser443*)	46, XY, t(3;18)(q13.32;q21.2)	c.1471dup p.(Gln491Profs*22)	c.707del p.(Pro236Leufs*28)	c.1191_1194del p.(Ile397Metfs*64)	arr[GRCh37] 18q21.2(53024848_53091306)x1	arr[GRCh37] 18q21q23 (51488539_62025124)x1	c.1867C>T p.(Gln623*)	c.1440del p.(Leu481Tyrfs*12)	c.1681C>T p.(Gln561*)	c.1146+1G>A p.?	c.514_517del p.(Lys172Phefs*61)	c.680G>A p.(Trp227*)	arr[GRCh37] 18q21q23(50707829_54924248)x1	arr[GRCh37] 18q21.1(53014344_53124556)x1	c.1486+3del p.?	arr[GRCh37] 18q21.2(52942876_53017757)x1	c.873C>G p.(Tyr291*)	c.1553del p.(Glu518Glyfs*17)	arr[GRCh37] 18q21.2(52965644_53171325)x1	c.1772_1776delinsCT p.(Leu591_Gly592delinsPro)	c.1957_1958del p.(Ser653Leufs*57)	c.1135_1136insGT p.(Leu379Cysfs*13)	arr[GRCh37] 18q21.2(52984980_53144868)x1	full gene deleted	arr[GRCh37] 18q21.2(52949192_53167757)x1	c.1726C>T p.(Arg576*)	c.370-?_922+?del p.?	arr[GRCh37] 18q21.2(52947848_53124557)x1	c.908del p.(Thr303Lysfs*4)
Inheritance		De novo	Unknown	Unknown	De novo	De novo	De novo	De novo	De novo	De novo	De novo	Unknown	Unkown	De novo	De novo	De novo	Unkown	De novo	De novo	De novo	De novo	De novo	Unkown	Unkown	Inherited from father (mosaic in father)	De novo	De novo	De novo	De novo	Unkown	Unkown	De novo	De novo	Unkown	De novo	De novo	De novo	Unkown	Unkown	De novo	De novo	De novo	Unknown	Unknown	Unkown	De novo	Unknown	De novo	Unknown
ACMG		P	LP	LP	LP	P	P	P	P	P	P	P	P	P	LP	P	P	P	P	P	P	P	P	P	P	P	P	P	P	P	P	P	P	P	LP	P	P	LP	P	P	P	P	P	P	P	LP	LP	P	P
Cardinal features
1. Face (at least three of seven: 4 points)	HPO term
Narrow forehead	0000341	-	+	+	-	+	+	+	+	+	+	+	-	-	-	+	-	-	+	+	+	+	+	+	-	-	+	-	+	+	+	+	+	+	+	+	+	+	+	+	+	+	-	-	+	+	-	+	-
Thin lateral eyebrows	0000431/0000455	-	+	-	-	+	+	+	+	+	+	+	+	+	-	-	-	+	+	-	-	+	NA	NA	-	+	-	-	+	-	+	+	-	-	-	-	+	+	+	+	NA	+	-	-	+	-	+	-	-
Wide nasal bridge/ridge/tip	0000454	+	+	+	+	+	+	+	+	+	+	+	+	+	-	+	+	+	+	+	+	+	+	+	+	+	-	-	+	+	+	+	+	+	+	+	+	+	+	+	+	+	+	+	+	+	+	-	+
Flared nasal alae	0000293/0012371	+	+	+	+	+	+	+	+	+	+	-	+	+	-	+	-	-	+	+	+	+	NA	+	+	+	-	-	+	+	+	+	+	+	+	+	+	+	+	+	+	+	+	+	+	+	-	-	-
Full cheeks/prominent midface	0000154/0012471/ 0002263	+	+	+	+	+	+	+	+	+	+	+	+	+	-	+	-	+	+	+	+	+	+	+	+	+	+	+	+	+	+	+	+	+	+	+	+	+	+	+	+	+	+	+	+	-	+	-	+
Wide mouth/full lips/cupid bow upper lip	0000154/0012471/ 0002263	+	+	+	+	+	+	+	+	+	+	+	+	+	-	+	+	+	+	+	+	+	+	+	+	+	+	+	+	+	+	+	+	+	+	+	+	+	+	+	+	+	+	+	+	+	+	+	+
Thickend/overfolded helices	0000391/0000396	+	+	+	+	+	+	+	+	+	+	+	+	+	-	+	NA	NA	+	-	+	+	+	+	-	-	+	+	+	+	+	+	+	+	+	+	+	+	+	+	+	+	+	+	+	+	+	+	+
2. Development (severe ID with with limited (<5 words) or absent speech): 2 points
Severe intellectual disability (IQ < 35) with limited (<5 words) or absent speech	0010864	+	+	+	+	+	+	+	+	+	+	+	+		+	+	+	+	+	+	+	+	+	+		+	+	+	+	+	+	+	+	+	+	+	+	+	+	+	+	+	+	+	+	+	+	+	+
Moderatie intellectual disability (IQ 35-50)	0002342													+											+
Mild intellectual disablilty (IQ 50-70)	0001256
3. Breathing regulation anomalies: 2 points
Breathing regulation anomalies (intermittent hyperventilation and/or apnea)	0004879/0002104	+	+	+	+	NA	+	+	+	+	+	+	+	-	+	+	+	+	+	+	+	+	+	NA	-	+	+	-	+	+	+	NA	NA	+	+	+	+	NA	+	+	+	+	+	+	-	+	+	+	+
Supportive features: 1 point for each feature
1. Myopia	0000545	+	+	-	NA	+	+		+	+	+	NA	+	+	-	+	-	+	NA	+	+	+	NA	NA	-	+	+	+	+	NA	+	+	+		+		+	+		+	NA	+	-	-	-	+	+	+	-
2. Constipation	0002019	+	+	+	+	+	+	+	+	+	+	+	+	-	+	+	+	+	+	+	+	+	+	-	+	+	+	-	+	+	+	+	+	+	+	+	+	+	+	+	+	+	+	+	+	+	+	-	+
3. Hand features (slender fingers and/or abnormal palmar creases)	0001238	-	+	+	+	+	+	+	+	+	+	+	+	-	+	-	NA	+	+	+	+	-	-	-	-	+	+	-	+	+	+	+	+	-	+	+	+	+	+	+	-	+	+	-	-	-	+	+	+
4. Unstable gait (NA if unknown or not yet walking)		NA	+	+	+	NA	NA	+	NA	NA	NA	NA	+	+	NA	+	+	+	NA	+	NA	+	+	+	+	+	+	+	+	NA	NA	NA	-	-	-	NA	-	NA	NA	+	+	-	+	+	+	+	+	+	+
Other
Microcephaly (head circumference < -2 SDS)	0000253	+	+	-	-	+	-	-	-	-	+	-	-	-	-	-	-	-	-	-	-	-	-	-	-	+	+	-	-	-	-	-	-	-	-	-	-	-	-	-	-	-	+	NA	-	-	-	NA	+
Epileptic seizures	0001250	NA	NA	+	NA	NA	NA	NA	NA	+	NA	NA	+	-	+	-	+	-	NA	-	+	+	NA	+	-	-	-	-	NA	NA	NA	NA	NA	NA	+	NA	NA	NA	NA	+	NA	NA	-	-	-	-	-	+	-
other important information
Zollino (2019) diagnostic score		10	12	11	11	9	11	11	11	11	11	10	12	6	7	11	6	12	10	12	11	11	10	7	6	12	12	9	12	10	11	9	9	8	11	10	11	9	10	12	10	11	11	10	11	11	12	7	11
NAs (missing points for score)		1			1	2	1		1	1	1	2			1		1		2		1		1	3							1		2			1		3	1		1
Score ≥9. Molecular confirmation indicated. Possible clinical diagnosis of Pitt-Hopkins syndrome. Presence of facial characteristics + additional criteria, either cardinal orsupportive, totaling a Score of 6-8. This score warrants TCF4 molecular analysis. Insufficient clues for the presence of Pitt-Hopkins syndrome .Score < 6. No further studies specifically for PTHS indicated. Further studies fo…
[truncated: 35 more columns]

## Sheet: Table S2 
Participant	label	Sex	Genotype (GRCh37 NM_001083962.2(TCF4))	Variant type	Inheritance	ACMG	gnomAD v4	Prediction score training	Prediction score testing
1	PTHS	f	arr[GRCh37] 18q21.2q23(49094030_74578951)x1	CNV mosaic	De novo	P	no	0.99929
2	PTHS	f	c.1771C>T p.(Leu591Phe)	Missense	Unknown	LP	no	0.99189
3	PTHS	m	c.1732C>T p.(Arg578Cys)	Missense	Unknown	LP	no	0.99126
4	PTHS	m	c.1871A>C p.(Gln624Pro)	Missense	De novo	LP	no	0.99102
5	PTHS	f	c.1738C>T p.(Arg580Trp)	Missense	De novo	P	no	0.99977
6	PTHS	f	c.655G>A p.(Asp219Asn)	Missense	De novo	P	no	0.99133
7	PTHS	m	c.1733G>A p.(Arg578His)	Missense	De novo	P	no	0.99697
8	PTHS	f	c.1720A>G p.(Asn574Asp)	Missense	De novo	P	no	0.99885
9	PTHS	m	c.1727G>A p.(Arg576Gln)	Missense	De novo	P	no	0.9996
10	PTHS	m	c.1738C>T p.(Arg580Trp)	Missense	De novo	P	no	0.99942
11	PTHS	m	c.1733G>A p.(Arg578His)	Missense	Unknown	P	no	0.99909
12	PTHS	f	c.1739G>A p.(Arg580Gln)	Missense	Unkown	P	yes P	0.9955
13	PTHS	f	c.1739G>A p.(Arg580Gln)	Missense	De novo	P	yes P	0.89945
14	PTHS	m	c.1705C>T p.(Arg569Trp)	Missense	De novo	LP	no	0.89949
15	PTHS	f	c.1727G>A p.(Arg576Gln)	Missense	De novo	P	no	0.99611
16	PTHS	f	c.1841C>T p.(Ala614Val)	Missense	Unkown	P	no	0.98376
17	PTHS	f	c.1841C>T (p.Ala614Val)	Missense	De novo	P	no	0.91285
18	PTHS	f	c.1069+1G>A p.?	Splice site	De novo	P	no	0.99928
19	PTHS	f	c.1328C>G p.(Ser443*)	Nonsense	De novo	P	no	0.96291
20	PTHS	m	46, XY, t(3;18)(q13.32;q21.2)	Translocation	De novo	P	no	0.99843
21	PTHS	m	c.1471dup p.(Gln491Profs*22)	Frameshift	De novo	P	no	0.9917
22	PTHS	f	c.707del p.(Pro236Leufs*28)	Frameshift	Unkown	P	no	0.99982
23	PTHS	f	c.1191_1194del p.(Ile397Metfs*64)	Frameshift	Unkown	P	no	0.99972
24	PTHS	f	arr[GRCh37] 18q21.2(53024848_53091306)x1	CNV	Inherited from father (mosaic in father)	P	no	0.98733
25	PTHS	f	arr[GRCh37] 18q21q23 (51488539_62025124)x1	CNV	De novo	P	no	0.89943
26	PTHS	f	c.1867C>T p.(Gln623*)	Nonsense	De novo	P	no	0.90483
27	PTHS	m	c.1440del p.(Leu481Tyrfs*12)	Frameshift	De novo	P	no	0.90291
28	PTHS	f	c.1681C>T p.(Gln561*)	Nonsense	De novo	P	no	0.99985
29	PTHS	f	c.1146+1G>A p.?	Splice site	Unkown	P	no	0.99985
30	PTHS	m	c.514_517del p.(Lys172Phefs*61)	Frameshift	Unkown	P	no	0.99175
31	PTHS	f	c.680G>A p.(Trp227*)	Nonsense	De novo	P	no	0.98869
32	PTHS	f	arr[GRCh37] 18q21q23(50707829_54924248)x1	CNV	De novo	P	no	0.99951
33	PTHS	m	arr[GRCh37] 18q21.1(53014344_53124556)x1	CNV	Unkown	P	no	0.9944
34	PTHS	m	c.1486+3del p.?	Splice site	De novo	LP	no	0.99916
35	PTHS	m	arr[GRCh37] 18q21.2(52942876_53017757)x1	CNV	De novo	P	no	0.99991
36	PTHS	m	c.873C>G p.(Tyr291*)	Nonsense	De novo	P	no	0.99101
37	PTHS	f	c.1553del p.(Glu518Glyfs*17)	Frameshift	Unkown	LP	no	0.99927
38	PTHS	m	arr[GRCh37] 18q21.2(52965644_53171325)x1	CNV	Unkown	P	no	0.97678
39	PTHS	f	c.1772_1776delinsCT p.(Leu591_Gly592delinsPro)	In-frame deletion	De novo	P	no	0.99984
40	PTHS	m	c.1957_1958del p.(Ser653Leufs*57)	Frameshift	De novo	P	no	0.99825
41	PTHS	m	c.1135_1136insGT p.(Leu379Cysfs*13)	Frameshift	De novo	P	no	0.9723
42	PTHS	m	arr[GRCh37] 18q21.2(52984980_53144868)x1	CNV	Unknown	P	no	0.99558
43	PTHS	m	full gene deleted	CNV	Unknown	P	no	0.9977
44	PTHS	m	arr[GRCh37] 18q21.2(52949192_53167757)x1	CNV	Unkown	P	no	0.983
45	PTHS	f	c.1726C>T p.(Arg576*)	Nonsense	De novo	LP	no	0.99697
46	PTHS	f	c.370-?_922+?del p.?	Splice site	Unknown	LP	no	0.99921
47	PTHS	m	arr[GRCh37] 18q21.2(52947848_53124557)x1	CNV	De novo	P	no	0.99755
48	PTHS	m	c.908del p.(Thr303Lysfs*4)	Frameshift	Unknown	P	no	0.96156
49	PTHS	m	Exon deletion 2-7 to 8	CNV	De novo	P	no	0.9675
50	PTHS	m	c.1721A>C p.(Asn574Thr)	Missense	Unknown	P	no	0.89948
51	PTHS	m	c.866del p.(Asn289Thrfs*18)	Frameshift	De novo	LP	no	0.93131
52	PTHS	f	c.520C>T p.(Arg174*)	Nonsense	Mother (mosaic in mother)	P	no	0.95214
53	PTHS	m	c.1069+1G>C p.?	Splice site	De novo	LP	no	0.9054
54	PTHS	m	c.1028C>G p.(Ser343*)	Nonsense	Unknown	P	no	0.89754
55	PTHS	f	c.1244delA p.(His415Leufs*47)	Frameshift	De novo	P	no	0.89064
56	PTHS	f	c.499+1G>A p.?	Splice site	De novo	P	no	0.8859
57	PTHS	f	arr[GRCh37] 18q21.2q21.2 (52865990_52927400)x1	CNV	De novo	P	no	0.93781
58	PTHS	m	c.922+6T>G p.?	Splice site	De novo	P	no	0.87284
59	PTHS	m	arr[GRCh37] 18q21.1(52898873_53064491)x3	CNV	Unkown	P	no	0.89943
60	PTHS	m	c.1487-3C>G p.?	Splice site	De novo	P	no	0.87611
61	PTHS_negative	m	12mb mosaic deletion 18q21.1-18q22.2; likely present in ~25% of cells	CNV mosaic	Unkown	P	no		0.02749
62	PTHS_negative	f	c.1738C>T p.(Arg580Trp)	Missense	Unkown	P	no		0.00272
63	PTHS_negative	m	c.990G>A p.(Ser330=)	Synonymous	De novo	LP	no		0.17523
64	PTHS_negative	f	c.1516G>A p.(Val506Ile)	Missense	Unkown	VUS	no		0.00056
65	PTHS_negative	m	c.1754A>G p.(Asn585Ser)	Missense	De novo	VUS	no		0.06406
66	PTHS_negative	f	arr[GRCh37] 18q21.2q21.32(53232878_57234972)x1	CNV	De novo	P	no		0.0028
67	PTHS_negative	f	c.1849G>A p.(Val617Ile)	Missense	De novo	P	yes p		0.20171
68	PTHS_validation	f	c.1512del p.(Ser505Valfs*30)	Frameshift	De novo	P	no		0.99855
69	PTHS_validation	m	c.1733G>A p.(Arg578His)	Missense	Unkown	P	no		0.98555
70	PTHS_validation	f	c.1726C>T p.(Arg576*)	Nonsense	Unkown	LP	no		0.98599
71	PTHS_validation	f	c.1069+2T>C p.?	Splice site	Unkown	P	no		0.8883
72	PTHS_validation	f	c.1880-12_1880-9delins16 p.?	Splice site	De novo	LP	no		0.99836
73	PTHS_validation	m	arr[GRCh37] 18q21.2(52941991_53473398)x1	CNV	De novo	P	no		0.78719
74	PTHS_validation	f	c.1710G>C p.(Arg570Ser)	Missense	De novo	LP	no		0.99335
75	PTHS_validation	m	c.514_517del p.(Lys172Phefs*61)	Frameshift	De novo	P	no		0.58176
76	PTHS_validation	m	c.1518del p.(Ser507Profs*28)	Frameshift	De novo	P	no		0.99864
77	PTHS_validation	f	c.516_519del p.(Lys172Asnfs*61)	Frameshift	De novo	P	no		0.77145
78	PTHS_validation	f	c.1690G>T p.(Glu564*)	Nonsense	De novo	P	no		0.8218
79	PTHS_atypical	f	c.1165C>T p.(Arg389Cys)	Missense	De novo	LP	no		0.01396
80	PTHS_atypical	m	c.1165C>T p.(Arg389Cys)	Missense	De novo	LP	no		0.01545
81	PTHS_atypical	f	c.1165C>T p.(Arg389Cys)	Missense	De novo	LP	no		0.00701
Participant		Sex	Genotype (GRCh37 NM_014141.5(CNTNAP2))	Variant type
82	PTHS_PTHSL1	f	c.1977_1989del p.(Val660Phefs*9) homozygous	Frameshift	Unkown	P	no		0.99466
83	PTHS_PTHSL1	f	c.2153G>A p.(Trp718*); arr[GRCh37] 7q35(147520829-147810263)x1	Nonsense; Large deletion	Unkown	P	no		0.00027

## Sheet: Table S3
Probe	Methylation % difference	p value	Adjusted p value	chromosome	position	UCSC Gene name(s)	UCSC gene type(s)	UCSC CpG island
cg07012823	9.85509	2.33433e-18	1.76687e-13	6	155777070	NOX3	TSS200
cg17983064	-9.42416	2.93252e-17	1.77571e-12	5	131396357	IL3;IL3	1stExon;5'UTR
cg13915314	-6.7247	1.063e-16	5.85156e-12	21	46387229	C21orf70	Body	chr21:46387051-46387302
cg17730048	-10.2098	3.05847e-16	1.42344e-11	17	26577563			chr17:26577493-26577890
cg10293217	7.89042	3.29106e-16	1.42344e-11	17	42678919
cg11731280	7.27432	6.11328e-16	2.46783e-11	9	140066934	TMEM210	TSS1500	chr9:140068792-140069082
cg23731648	6.29331	1.37393e-15	5.19969e-11	9	129250961	MVB12B	Body
cg00659120	-5.88432	2.02548e-15	7.21459e-11	1	21936735	RAP1GAP;RAP1GAP;RAP1GAP	Body;Body;Body
cg17381396	6.71356	1.87238e-14	6.29873e-10	1	10527895	DFFA;DFFA	Body;Body
cg13718729	-13.0748	3.76213e-14	1.08377e-09	9	140056619	GRIN1;GRIN1;GRIN1	Body;Body;Body	chr9:140056283-140057837
cg24667400	5.96414	5.22082e-14	1.31722e-09	6	122816886	PKIB;PKIB;PKIB	5'UTR;5'UTR;5'UTR
cg10299976	8.83521	1.11729e-13	2.60211e-09	10	94455543			chr10:94455524-94455896
cg11442048	6.4947	1.94278e-13	4.20143e-09	19	6014053	LOC100128568;RFX2;RFX2	Body;Body;Body
cg20556402	5.80691	1.8844e-13	4.20143e-09	6	41616858	MDFI	Body
cg26646427	6.46426	2.24343e-13	4.68433e-09	22	46770870	CELSR1	Body	chr22:46770433-46770871
cg06709365	-8.1115	6.09375e-13	1.22997e-08	4	23770352
cg23985057	6.5106	2.49462e-12	4.44281e-08	9	135047834	NTNG2	Body
cg05064853	5.06816	2.65431e-12	4.59215e-08	5	61000415	C5orf64;C5orf64;C5orf64;C5orf64	3'UTR;Body;Body;Body
cg19802390	-7.80823	3.67905e-12	5.86252e-08	1	2840177
cg23781334	-5.32376	3.66485e-12	5.86252e-08	4	1772062			chr4:1772006-1772265
cg21434376	-5.75344	4.78498e-12	7.4293e-08	4	141563054	TBC1D9	Body
cg27444020	-6.76548	7.43971e-12	1.04766e-07	11	78108461	GAB2	Body
cg21287054	-6.92523	2.48126e-11	2.88936e-07	19	54928012	TTYH1;TTYH1	Body;Body	chr19:54927902-54928225
cg11701869	7.20528	2.77132e-11	3.16624e-07	19	35330243			chr19:35329723-35330181
cg05797770	-7.9873	4.41467e-11	4.4615e-07	1	16470667	EPHA2	Body
cg21156054	6.61201	4.4208e-11	4.4615e-07	21	40225493
cg16711332	-8.66109	5.45626e-11	5.3735e-07	1	6531727	PLEKHG5;PLEKHG5;PLEKHG5;PLEKHG5;PLEKHG5	Body;Body;Body;Body;Body	chr1:6530536-6531814
cg09229492	-6.56717	6.61245e-11	6.25626e-07	16	50626578	NKD1	Body
cg10926330	5.27493	7.08057e-11	6.35278e-07	17	76268981
cg14798466	5.07039	8.27727e-11	6.86588e-07	2	19774749
cg09659000	5.90625	1.04455e-10	7.80863e-07	1	13820748	LRRC38	Body
cg22395779	-5.31805	1.3142e-10	9.58773e-07	2	44059742	ABCG5	Body	chr2:44058765-44059232
cg15701612	-9.41408	1.3891e-10	9.78066e-07	11	130253770
cg13596085	-5.94714	2.05634e-10	1.36863e-06	2	101008284
cg24942416	-6.55822	2.57832e-10	1.64341e-06	11	124621829	VSIG2	Body
cg17822710	-6.60343	2.66988e-10	1.68404e-06	8	1457627	DLGAP2;DLGAP2	5'UTR;5'UTR
cg08499559	5.38773	4.38011e-10	2.48538e-06	4	146452508	SMAD1;SMAD1	Body;Body
cg08900851	5.60022	4.48693e-10	2.50473e-06	3	130558275
cg22570970	-7.17651	8.67123e-10	4.13437e-06	6	15401067	JARID2	Body
cg02680669	5.27234	1.08299e-09	4.96799e-06	8	40181105
cg04506190	5.405	1.09516e-09	4.98606e-06	3	129323941	PLXND1	Body	chr3:129323915-129325332
cg22055989	-5.13858	1.25825e-09	5.48133e-06	4	26060275
cg23364711	6.62787	2.43734e-09	9.64622e-06	13	110696820
cg09109562	8.25149	3.13221e-09	1.14255e-05	20	10891271	LOC101929413	TSS1500
cg08236537	7.18319	3.32917e-09	1.17889e-05	8	103973799
cg14360917	6.2717	3.48722e-09	1.22729e-05	17	45992122	SP2	Body
cg01275656	7.35072	3.60009e-09	1.24342e-05	4	189063588	TRIML1	Body
cg16565224	5.53428	4.00518e-09	1.35488e-05	6	11411456
cg20318391	-7.03049	5.32327e-09	1.69651e-05	8	19936702
cg21936552	-5.32446	5.43754e-09	1.71488e-05	17	79386428	BAHCC1	Body	chr17:79388434-79388927
cg11737757	-8.35783	7.01445e-09	2.11315e-05	1	2885168			chr1:2885062-2885284
cg02252655	-6.02133	7.15145e-09	2.13263e-05	5	77848898	LHFPL2	5'UTR
cg21498785	-5.32257	9.48997e-09	2.65971e-05	4	686870			chr4:682724-683079
cg04861271	-6.35365	1.34965e-08	3.41794e-05	14	23789531	PABPN1;PABPN1	1stExon;5'UTR	chr14:23790212-23790659
cg24556382	6.82759	1.41343e-08	3.50765e-05	4	174173455	GALNT7	Body
cg02906476	-5.84854	1.77755e-08	4.18813e-05	8	55377275			chr8:55378928-55380186
cg12758090	-5.98365	2.19633e-08	4.78312e-05	15	80543408			chr15:80544014-80544662
cg02544002	5.33022	2.21386e-08	4.78767e-05	3	129323778	PLXND1	Body	chr3:129323915-129325332
cg20606301	-6.12533	2.26186e-08	4.85175e-05	17	9571882	USP43;USP43	Body;Body
cg27049094	-6.0457	2.25455e-08	4.85175e-05	2	75067716	HK2	Body
cg13759905	-5.85646	2.39089e-08	5.0095e-05	2	233741920			chr2:233740668-233741879
cg15256315	-6.46692	2.50056e-08	5.17577e-05	8	135791732
cg01414857	8.10584	2.80043e-08	5.615e-05	7	1096318	GPR146;GPR146;GPR146;C7orf50;C7orf50;C7orf50	5'UTR;5'UTR;5'UTR;Body;Body;Body	chr7:1097405-1097953
cg25974879	-6.77957	2.98697e-08	5.85336e-05	8	12695720
cg12065616	5.59567	3.17922e-08	6.17019e-05	12	94954828
cg26943120	-8.55486	3.29859e-08	6.36107e-05	4	5472116	STK32B	Body
cg07760125	6.2706	3.59164e-08	6.78503e-05	17	41608097	ETV4;ETV4;ETV4;ETV4;ETV4	TSS1500;Body;Body;Body;Body
cg18195560	6.71596	3.70402e-08	6.83804e-05	11	30605649	MPPED2	5'UTR	chr11:30605558-30605800
cg16767835	7.50619	4.00064e-08	7.23131e-05	14	104845636
cg17890940	-7.14384	4.94609e-08	8.17955e-05	7	1782346	ELFN1	5'UTR	chr7:1784027-1786934
cg20492070	-6.14028	6.68276e-08	9.97571e-05	17	80983974	B3GNTL1	Body	chr17:80983038-80983563
cg14781686	5.60135	7.55846e-08	0.000107437	10	70287434	SLC25A16	TSS200	chr10:70286960-70287396
cg23044884	6.9919	8.90474e-08	0.000120198	8	30245145	RBPMS;RBPMS;RBPMS;RBPMS	Body;Body;Body;Body	chr8:30241416-30242878
cg14003978	5.72368	9.69766e-08	0.000128213	9	18862115	ADAMTSL1	Body
cg08641888	6.0008	1.16042e-07	0.000144881	16	57665659	ADGRG1;ADGRG1;ADGRG1;ADGRG1;ADGRG1;ADGRG1;ADGRG1;ADGRG1;ADGRG1	5'UTR;5'UTR;5'UTR;5'UTR;5'UTR;5'UTR;5'UTR;5'UTR;5'UTR
cg13655509	5.70452	1.22412e-07	0.000149443	1	156551732	TTC24	Body
cg14250560	-5.04555	1.44226e-07	0.000163239	9	130164928	SLC2A8	Body	chr9:130166812-130167191
cg00718261	-5.74938	1.59795e-07	0.00017529	7	1787944			chr7:1784027-1786934
cg25107667	-5.39862	2.15012e-07	0.000211013	20	51042037
cg07085632	6.77896	2.26463e-07	0.000218012	11	125974404
cg00052692	7.05992	2.27254e-07	0.000218425	12	122442863
cg01354479	-5.83843	2.44425e-07	0.000226308	19	49016525	LMTK3	TSS200	chr19:49014611-49014940
cg00690968	-6.12187	4.21658e-07	0.000319039	6	41437676			chr6:41438062-41438594
cg17804112	-5.4331	4.71071e-07	0.000340388	19	55417496	NCR1;NCR1;NCR1;NCR1;NCR1	TSS200;TSS200;TSS200;TSS200;TSS200
cg27139381	-5.35818	5.3665e-07	0.000369992	14	105369770			chr14:105371528-105373330
cg05349624	-6.30856	8.53679e-07	0.000472292	21	46856438	COL18A1	Body	chr21:46859182-46860069
cg19506803	5.6254	8.56438e-07	0.000472739	20	61029272
cg26333652	-6.56622	9.46177e-07	0.000494335	5	2750758	IRX2;IRX2	Body;Body	chr5:2748368-2757024
cg24527008	5.8021	9.94183e-07	0.000510172	5	177870233	COL23A1	Body
cg10024280	-5.45725	1.3757e-06	0.000615774	2	64103578	UGP2;UGP2	Body;Body
cg17758880	5.21033	2.57956e-06	0.000858234	15	40593912	PLCB2;PLCB2;PLCB2;PLCB2	Body;Body;Body;Body
cg05620261	-5.74604	2.80719e-06	0.000898426	19	34991070	WTIP	Body	chr19:34988748-34988951
cg15672022	-5.69891	2.83949e-06	0.000904463	5	141805772
cg16542791	5.65132	3.6966e-06	0.0010438	5	73795994	LINC01331	Body
cg09070690	6.77189	4.8776e-06	0.001224	3	38875948
cg08498747	-6.65978	5.78213e-06	0.00133941	17	41747669
cg08181326	5.10598	6.75617e-06	0.00145562	20	62474100
cg14937633	8.52987	7.23286e-06	0.00151075	21	36259397	RUNX1;RUNX1;RUNX1;RUNX1	1stExon;1stExon;ExonBnd;Body	chr21:36258952-36259472
cg26322579	7.27702	9.0689e-06	0.00171715	20	49465662	BCAS4;BCAS4;BCAS4	Body;Body;Body
cg06996273	-5.64036	1.88925e-05	0.00260233	1	3620729	TP73;TP73;TP73;TP73	Body;Body;Body;Body	chr1:3623318-3623521
cg08545632	5.88941	4.12969e-05	0.00401976	6	44630692
cg22629375	-7.33423	0.000118755	0.00730484	19	54598010	OSCAR;OSCAR;OSCAR;OSCAR	3'UTR;3'UTR;3'UTR;3'UTR	chr19:54599160-54599456

## Sheet: Table S4
Probe	Methylation % difference	p value	Adjusted p value	chromosome	position	UCSC Gene name(s)	UCSC gene type(s)	UCSC CpG island
cg09796529	10.3688	4.88166e-19	2.96228e-14	10	128771081	DOCK1;DOCK1	Body;Body
cg07012823	9.2984	3.60392e-18	1.98811e-13	6	155777070	NOX3	TSS200
cg21156054	7.8526	4.76631e-16	1.46349e-11	21	40225493
cg06575843	5.95812	7.31099e-16	2.11259e-11	12	119118407
cg11731280	8.198	1.03045e-14	2.23319e-10	9	140066934	TMEM210	TSS1500	chr9:140068792-140069082
cg10293217	7.9125	1.21845e-14	2.54957e-10	17	42678919
cg21684644	5.84922	1.31959e-14	2.66917e-10	22	48748231
cg08236537	8.83463	6.79484e-14	1.05724e-09	8	103973799
cg09229492	-7.53468	1.06432e-13	1.57524e-09	16	50626578	NKD1	Body
cg23364711	8.09381	1.35223e-13	1.95371e-09	13	110696820
cg14798466	5.70913	2.16848e-13	2.87495e-09	2	19774749
cg22324793	5.28541	4.72614e-13	5.73582e-09	15	86424012
cg06970404	5.23208	8.92752e-13	1.00322e-08	8	20088512
cg16711332	-8.94024	9.24015e-13	1.01947e-08	1	6531727	PLEKHG5;PLEKHG5;PLEKHG5;PLEKHG5;PLEKHG5	Body;Body;Body;Body;Body	chr1:6530536-6531814
cg04213565	5.55982	1.33341e-12	1.34856e-08	5	35900039
cg27471246	5.04901	3.0315e-12	2.51996e-08	21	39776434	ERG;ERG;ERG;ERG	Body;Body;Body;Body
cg20318391	-8.35638	3.07733e-12	2.52349e-08	8	19936702
cg23781334	-5.02161	3.51745e-12	2.77202e-08	4	1772062			chr4:1772006-1772265
cg10299976	8.68248	4.13091e-12	3.05696e-08	10	94455543			chr10:94455524-94455896
cg23907608	5.837	5.21577e-12	3.72356e-08	16	57664961	ADGRG1;ADGRG1;ADGRG1;ADGRG1;ADGRG1;ADGRG1;ADGRG1;ADGRG1;ADGRG1	5'UTR;5'UTR;5'UTR;5'UTR;5'UTR;5'UTR;5'UTR;5'UTR;5'UTR
cg12071423	5.73819	5.40914e-12	3.8167e-08	22	22555873
cg10348384	-5.59851	5.63222e-12	3.92843e-08	9	140056713	GRIN1;GRIN1;GRIN1;GRIN1;GRIN1	Body;Body;Body;Body;Body	chr9:140056283-140057837
cg09874683	6.65591	7.69759e-12	5.02262e-08	9	129925853	RALGPS1;RALGPS1;RALGPS1;RALGPS1	Body;Body;Body;Body
cg23985057	6.11482	8.86107e-12	5.48889e-08	9	135047834	NTNG2	Body
cg09659000	6.22769	1.0956e-11	6.56906e-08	1	13820748	LRRC38	Body
cg24667400	5.4524	1.35652e-11	7.83964e-08	6	122816886	PKIB;PKIB;PKIB	5'UTR;5'UTR;5'UTR
cg01795822	7.44401	1.67124e-11	9.238e-08	1	10528093	DFFA;DFFA	Body;Body
cg01275656	8.37614	1.73616e-11	9.49131e-08	4	189063588	TRIML1	Body
cg06709365	-7.0744	1.85401e-11	9.86882e-08	4	23770352
cg04861271	-7.23781	2.99167e-11	1.50033e-07	14	23789531	PABPN1;PABPN1	1stExon;5'UTR	chr14:23790212-23790659
cg09505297	5.92407	3.75256e-11	1.8217e-07	6	89271440
cg04266675	-7.06281	6.07118e-11	2.66964e-07	6	166823234	RPS6KA2;RPS6KA2	3'UTR;3'UTR	chr6:166825827-166826439
cg12395689	-5.0935	6.99082e-11	3.00862e-07	10	133777125
cg18974921	5.18526	7.81923e-11	3.32484e-07	11	78131895			chr11:78127965-78129400
cg16508202	5.97674	9.17782e-11	3.78862e-07	7	147501016	CNTNAP2	Body
cg11442048	5.31233	1.05791e-10	4.30845e-07	19	6014053	LOC100128568;RFX2;RFX2	Body;Body;Body
cg21685814	7.4951	1.7028e-10	6.37832e-07	3	132995688	TMEM108;TMEM108;TMEM108	Body;Body;Body
cg25860598	5.16725	2.44078e-10	8.71242e-07	4	146099474	OTUD4	5'UTR	chr4:146100754-146102055
cg02635449	5.46027	3.08599e-10	1.04616e-06	17	109926	RPH3AL	Body	chr17:113664-113881
cg08641888	6.84129	4.12432e-10	1.33835e-06	16	57665659	ADGRG1;ADGRG1;ADGRG1;ADGRG1;ADGRG1;ADGRG1;ADGRG1;ADGRG1;ADGRG1	5'UTR;5'UTR;5'UTR;5'UTR;5'UTR;5'UTR;5'UTR;5'UTR;5'UTR
cg04753874	6.00045	5.41481e-10	1.6429e-06	12	122442856
cg17156534	5.20325	6.46032e-10	1.89384e-06	20	39658922	TOP1	Body	chr20:39657061-39658412
cg04428115	8.00281	1.00722e-09	2.70802e-06	12	131486994	ADGRD1	Body	chr12:131488696-131488975
cg17372426	7.32646	1.26036e-09	3.24073e-06	5	57786271	GAPT;GAPT;GAPT;GAPT	TSS1500;TSS1500;TSS1500;TSS1500
cg10364249	5.11271	1.25653e-09	3.24073e-06	1	27901698	AHDC1	5'UTR	chr1:27901660-27902688
cg27543201	5.41985	1.51043e-09	3.68096e-06	16	89006020	LOC100129697;CBFA2T3;CBFA2T3	TSS1500;Body;5'UTR	chr16:89006334-89008600
cg16542791	6.3638	1.52934e-09	3.69734e-06	5	73795994	LINC01331	Body
cg04363228	6.54237	1.6481e-09	3.89273e-06	6	32155141	PBX2	Body
cg05797770	-6.51184	1.68733e-09	3.92299e-06	1	16470667	EPHA2	Body
cg25162533	-9.2135	1.81855e-09	4.13307e-06	17	81032067			chr17:81032582-81032959
cg00328147	6.83684	2.21049e-09	4.6901e-06	3	189524173	TP63;TP63;TP63;TP63;TP63;TP63	Body;Body;Body;Body;Body;Body
cg19816586	5.91773	2.32545e-09	4.91633e-06	12	79796307	SYT1;SYT1;SYT1	Body;Body;Body
cg05718255	5.28967	2.66755e-09	5.45413e-06	22	35790141	HMOX1	3'UTR
cg09669275	10.7088	2.71468e-09	5.50406e-06	12	76209419
cg15701612	-7.6796	3.19297e-09	6.17054e-06	11	130253770
cg02544002	5.2981	4.84312e-09	8.34913e-06	3	129323778	PLXND1	Body	chr3:129323915-129325332
cg27444020	-5.88597	6.00951e-09	9.8826e-06	11	78108461	GAB2	Body
cg08777316	-9.57252	6.9451e-09	1.0975e-05	5	158531511			chr5:158531375-158531648
cg12065616	5.26299	8.08243e-09	1.21744e-05	12	94954828
cg23267301	5.48363	9.51787e-09	1.36539e-05	22	27635353
cg13596085	-5.10937	1.15688e-08	1.57757e-05	2	101008284
cg16919064	7.11418	1.24151e-08	1.66306e-05	2	21675381
cg12061329	6.80433	1.36836e-08	1.74442e-05	16	83168468	CDH13;CDH13;CDH13;CDH13;CDH13;CDH13	5'UTR;Body;Body;Body;Body;Body
cg23206644	5.04485	1.57939e-08	1.94797e-05	4	26143878
cg21379099	8.4291	1.61655e-08	1.97772e-05	3	169293360	MECOM;MECOM	5'UTR;Body
cg17758880	6.21067	2.20024e-08	2.48631e-05	15	40593912	PLCB2;PLCB2;PLCB2;PLCB2	Body;Body;Body;Body
cg11737757	-7.81807	2.29537e-08	2.58898e-05	1	2885168			chr1:2885062-2885284
cg11654024	5.36522	2.86958e-08	3.02837e-05	1	85230119
cg20404260	5.78418	3.05698e-08	3.16019e-05	18	2917509	LPIN2	3'UTR
cg20184247	5.18062	3.30338e-08	3.32952e-05	17	46672052	LOC404266;LOC404266;LOC404266;HOXB5;LOC404266;LOC404266	Body;Body;Body;TSS1500;TSS1500;Body	chr17:46673532-46674181
cg22055989	-5.6836	3.68663e-08	3.62579e-05	4	26060275
cg14250560	-5.00348	3.7163e-08	3.64317e-05	9	130164928	SLC2A8	Body	chr9:130166812-130167191
cg06130176	-5.2682	3.84006e-08	3.73432e-05	2	209224388	PTH2R	TSS200	chr2:209224972-209225308
cg19802390	-6.21527	4.31715e-08	4.06159e-05	1	2840177
cg06376196	-5.3867	5.32511e-08	4.62285e-05	2	218904164	RUFY4	Body
cg17822710	-5.03611	5.35786e-08	4.63801e-05	8	1457627	DLGAP2;DLGAP2	5'UTR;5'UTR
cg14022022	-5.59453	5.38806e-08	4.65751e-05	9	140055728	GRIN1;GRIN1;GRIN1	Body;Body;Body	chr9:140055368-140055924
cg00328434	6.42917	5.61692e-08	4.821e-05	11	9094580	SCUBE2;SCUBE2	Body;Body
cg00106685	5.29324	5.67419e-08	4.84957e-05	3	52720133	GNL3;GNL3;GNL3;GNL3;PBRM1	1stExon;5'UTR;Body;5'UTR;TSS1500	chr3:52719934-52720335
cg08319974	6.84125	5.9222e-08	5.01177e-05	6	164506861
cg13690280	5.72618	5.91583e-08	5.01177e-05	9	112562314	PALM2;PALM2-AKAP2;PALM2;PALM2-AKAP2	Body;Body;Body;Body
cg01414857	7.9703	6.19934e-08	5.13215e-05	7	1096318	GPR146;GPR146;GPR146;C7orf50;C7orf50;C7orf50	5'UTR;5'UTR;5'UTR;Body;Body;Body	chr7:1097405-1097953
cg16902958	-6.12763	6.22534e-08	5.14666e-05	16	57806838	MIR6772;KIFC3;KIFC3;KIFC3	TSS1500;5'UTR;Body;Body
cg09387867	-7.79656	6.27923e-08	5.14972e-05	8	144879954	SCRIB;SCRIB	Body;Body
cg02016405	5.11833	6.26491e-08	5.14972e-05	2	65297792	CEP68	Body
cg00969154	-8.07915	6.73793e-08	5.33429e-05	6	15401024	JARID2;JARID2	Body;5'UTR
cg14003978	5.1825	7.55325e-08	5.7581e-05	9	18862115	ADAMTSL1	Body
cg04508648	5.16003	7.58445e-08	5.76739e-05	16	86852775
cg20702527	-6.46985	7.6966e-08	5.83683e-05	2	240086087	HDAC4	Body
cg09451427	-11.1572	9.8544e-08	6.9211e-05	3	50488230	CACNA2D2;CACNA2D2	Body;Body
cg15302379	5.80356	1.14052e-07	7.63897e-05	10	102821848	KAZALD1;KAZALD1	1stExon;5'UTR	chr10:102820488-102822874
cg13480228	5.24033	1.23728e-07	8.0472e-05	5	16807017	MYO10	Body
cg08181326	5.6566	1.33124e-07	8.42357e-05	20	62474100
cg03240509	5.13309	1.34882e-07	8.46422e-05	12	4918169	KCNA6	TSS200	chr12:4918273-4919657
cg23715045	-5.64804	1.42989e-07	8.76502e-05	11	124621944	VSIG2	Body
cg08499559	5.63417	1.56651e-07	9.36364e-05	4	146452508	SMAD1;SMAD1	Body;Body
cg07657870	5.68144	1.61715e-07	9.60189e-05	5	170216047	GABRP;GABRP	Body;Body
cg02252655	-5.13351	1.75104e-07	0.000100621	5	77848898	LHFPL2	5'UTR
cg16752400	5.16725	1.91719e-07	0.000106831	8	66131741
cg26791307	5.12747	2.31648e-07	0.000119878	15	97629235
cg01354479	-5.78486	2.43479e-07	0.000124787	19	49016525	LMTK3	TSS200	chr19:49014611-49014940
cg27139381	-5.61128	2.4677e-07	0.000125625	14	105369770			chr14:105371528-105373330
cg26346108	5.26941	2.83188e-07	0.00013606	19	35329641			chr19:35329723-35330181
cg27626141	5.026	2.95049e-07	0.000139625	8	103876469	AZIN1;AZIN1	TSS200;TSS200	chr8:103875222-103877084
cg13618145	5.79604	4.06513e-07	0.000169772	10	3917475
cg25264181	-6.74417	4.17583e-07	0.000172257	8	107630259	OXR1;OXR1;OXR1	Body;Body;Body
cg16366546	5.07375	4.73392e-07	0.00018593	10	24672795	KIAA1217;KIAA1217;KIAA1217	Body;Body;Body
cg07278425	-6.57287	5.2374e-07	0.000196789	7	27137922			chr7:27135342-27136736
cg20492070	-5.68155	5.67891e-07	0.000206722	17	80983974	B3GNTL1	Body	chr17:80983038-80983563
cg14579957	5.08914	5.97881e-07	0.000213039	9	94648674	ROR2	Body	chr9:94648653-94648964
cg09109562	6.56402	6.25451e-07	0.000219511	20	10891271	LOC101929413	TSS1500
cg05620261	-5.56886	7.26668e-07	0.000240172	19	34991070	WTIP	Body	chr19:34988748-34988951
cg00356897	-10.2092	7.32387e-07	0.000241273	1	24866792	LOC100506985	Body
cg19528790	5.47825	7.59451e-07	0.000246459	1	156552174	TTC24	Body
cg03310838	-5.23128	8.55049e-07	0.00026405	16	88545042	ZFPM1	Body
cg00479240	5.62619	9.00116e-07	0.000272694	10	30347670	KIAA1462	5'UTR	chr10:30347599-30348416
cg12831439	-5.77842	9.73288e-07	0.000284768	8	55377905			chr8:55378928-55380186
cg04212926	-5.51693	1.0862e-06	0.000302908	1	45190912	C1orf228	Body	chr1:45189705-45190558
cg04147039	-7.1515	1.19967e-06	0.000319853	6	170785657			chr6:170787749-170787985
cg26333652	-5.65449	1.2224e-06	0.000323798	5	2750758	IRX2;IRX2	Body;Body	chr5:2748368-2757024
cg06330042	5.07045	1.28487e-06	0.000335348	9	89021004
cg22489305	5.28069	1.41727e-06	0.000357006	7	21811744	DNAH11	Body
cg19792194	6.33701	1.49115e-06	0.000369574	11	125353771	FEZ1	Body
cg19506803	5.86058	1.62877e-06	0.000388529	20	61029272
cg20606301	-5.57339	2.02873e-06	0.00044077	17	9571882	USP43;USP43	Body;Body
cg01904886	6.08813	2.08216e-06	0.000446099	12	66034196
cg16460495	-7.23256	2.19494e-06	0.000460078	2	149628026
cg04322026	5.18922	2.25304e-06	0.000467893	10	4163881
cg00594610	-5.11333	2.29832e-06	0.000473891	1	19284402			chr1:19281948-19283883
cg05600352	5.24408	2.4261e-06	0.000489104	17	33913923	AP2B1;AP2B1	TSS1500;TSS1500
cg18797449	5.52692	2.53043e-06	0.000501473	7	39696203	RALA	5'UTR
cg04025964	-5.065	2.94931e-06	0.000545494	1	200010788	NR5A2;NR5A2	Body;Body	chr1:200010625-200010832
cg00690968	-5.15159	3.5959e-06	0.000613454	6	41437676			chr6:41438062-41438594
cg19239270	5.32194	3.77156e-06	0.000629962	11	30605664	MPPED2	5'UTR	chr11:30605558-30605800
cg13221899	-7.32384	3.9832e-06	0.000653087	13	103426862	C13orf27	TSS1500	chr13:103425298-103426887
cg13638983	5.12059	4.72334e-06	0.000722724	3	14619577			chr3:14615366-14615957
cg17689735	6.69817	5.07192e-06	0.000751488	8	15095820	SGCZ	TSS200	chr8:15094237-15095168
cg12683218	-5.46659	5.20099e-06	0.000764733	5	51850304
cg17890940	-5.47091	5.84549e-06	0.000817849	7	1782346	ELFN1	5'UTR	chr7:1784027-1786934
cg05534094	5.04339	5.8547e-06	0.000817849	10	26511545	GAD2;GAD2	Body;Body
cg20509869	-5.78411	6.33089e-06	0.000852385	2	220375605			chr2:220377743-220377946
cg26892415	5.33956	6.67347e-06	0.000881866	5	5155797	ADAMTS16	Body
cg26681183	-5.09052	8.1406e-06	0.000994401	1	148855372			chr1:148853996-148855761
cg04890478	-5.87513	8.57068e-06	0.00102386	15	48253784
cg00588342	6.80722	8.77704e-06	0.00103738	1	202217590	LGR6;LGR6;LGR6	Body;Body;Body
cg07714426	6.01767	9.5319e-06	0.00108868	9	14108179	NFIB;NFIB;NFIB;NFIB	Body;Body;Body;Body
cg21538208	-5.21821	1.05044e-05	0.00115236	4	4864488	MSX1	Body	chr4:4864456-4864834
cg17067405	-7.08994	1.19694e-05	0.00123847	2	21266886	APOB;APOB	1stExon;5'UTR	chr2:21266669-21266961
cg22629375	-7.66216	1.23715e-05	0.00126003	19	54598010	OSCAR;OSCAR;OSCAR;OSCAR	3'UTR;3'UTR;3'UTR;3'UTR	chr19:54599160-54599456
cg22497969	-5.88019	1.29575e-05	0.0012943	1	3143018	PRDM16;PRDM16	Body;Body
cg14281461	5.20322	1.34805e-05	0.00132495	13	99337644	SLC15A1	Body
cg13221767	5.13361	1.40819e-05	0.00136298	11	73721374	UCP3;UCP3	TSS1500;TSS1500
cg22875872	-5.44603	1.60225e-05	0.0014748	1	44031756	PTPRF;PTPRF	Body;Body	chr1:44031286-44031853
cg21042265	5.05238	1.81979e-05	0.0015735	4	146848440	ZNF827;ZNF827	Body;Body
cg08545632	5.50001	2.73269e-05	0.0020162	6	44630692
cg15909132	-8.05448	3.02711e-05	0.00214342	17	42431109	FAM171A2	Body	chr17:42431092-42432555
cg17081805	5.29247	3.07987e-05	0.0021653	20	23512037	CST13P	Body
cg27404824	5.85914	3.11039e-05	0.00217874	10	1454848	ADARB2	Body
cg05625284	5.74808	3.62279e-05	0.00238926	3	32509105			chr3:32509265-32509525
cg09526989	5.9298	4.51093e-05	0.00272749	8	137195146
cg20418711	7.25573	5.88378e-05	0.00316973	21	36259179	RUNX1;RUNX1;RUNX1	1stExon;1stExon;Body	chr21:36258952-36259472
cg26626449	-7.5591	7.6807e-05	0.00371328	5	126189636
cg09780231	-6.5748	9.14517e-05	0.00411406	17	873452	NXN	Body
